# Supplementary material for: Gait Pattern Alterations during Walking, Texting and Walking and Texting during Cognitively Distractive Tasks while Negotiating Common Pedestrian Obstacles
Source: PLoS One. 2015 Jul 29;10(7):e0133281. doi: 10.1371/journal.pone.0133281 (PMC4519241; doi:10.1371/journal.pone.0133281)
Supplement: S1 Table — (XLSX) [file pone.0133281.s001.xlsx]

## Sheet: Recovered_Sheet1
ID	Age_Group	Age	Gender	Height	Weight	BMI	Time_WLK	Time_TXT	Time_COG	Tally_Step_WLK	Tally_Step_TXT	Tally_Step_COG	Tally_Plat_WLK	Tally_Plat_TXT	Tally_Plat_COG	Tally_Stair_WLK	Tally_Stair_TXT	Tally_Stair_COG	ST_Step_WLK	ST_Step_TXT	ST_Step_COG	ST_Plat_WLK	ST_Plat_TXT	ST_Plat_COG	ST_Stair_WLK	ST_Stair_TXT	ST_Stair_COG	SF_Step_WLK	SF_Step_TXT	SF_Step_COG	SF_Plat_WLK	SF_Plat_TXT	SF_Plat_COG	SF_Stair_WLK	SF_Stair_TXT	SF_Stair_COG	SL_Step_WLK	SL_Step_TXT	SL_Step_COG	SL_Plat_WLK	SL_Plat_TXT	SL_Plat_COG	SL_Stair_WLK	SL_Stair_TXT	SL_Stair_COG	DS_Step_WLK	DS_Step_TXT	DS_Step_COG	DS_Plat_WLK
1001	1	21	1	1.585	57	22.7	18.22	23.084	23.202	1	1	1	1	1	1	1	1	2	0.5	0.51	0.54	0.6	0.8	0.72	0.45	0.5	0.485	2	1.96078	1.85185	1.72	1.25	1.38889	2.22	2	2.06186	0.683	0.600778	0.493	0.681	0.626931	0.803	0.604	0.51035	0.54133	0.12	0.15	0.18	0.14
1002	1	20	1	1.652	60.6	22.2	22.556	24.865	24.892	2	2	2	1	2	1	1	2	2	0.57	0.58	0.57	0.61	0.635	0.72	0.53	0.59	0.545	1.75439	1.72414	1.75439	1.63934	1.5748	1.38889	1.88679	1.69492	1.83486	0.551227	0.599469	0.586006	0.651081	0.518128	0.600885	0.528787	0.654344	0.501419	0.18	0.175	0.18	0.2
1003	1	21	1	1.707	58.5	20.1	18.82	24.034	24.76	2	1	1	1	2	2	1	2	2	0.485	0.54	0.61	0.62	0.62	0.655	0.52	0.59	0.51	2.06186	1.85185	1.63934	1.6129	1.6129	1.52672	1.92308	1.69492	1.96078	0.610309	0.547448	0.684144	0.763873	0.585907	0.547754	0.7671	0.655339	0.521646	0.125	0.15	0.16	0.13
1004	1	21	1	1.615	53.7	20.6	17.337	22.587	25.655	1	1	1	1	1	1	1	1	2	0.56	0.56	0.62	0.54	0.73	0.67	0.5	0.61	0.565	1.78571	1.78571	1.6129	1.85185	1.36986	1.49254	2	1.63934	1.76991	1.08749	0.690162	0.65187	0.499748	0.667572	0.701936	0.710704	0.721536	0.547776	0.18	0.14	0.17	0.1
1005	1	19	1	1.756	77.1	25	22.284	23.402	23.341	1	1	1	1	2	1	1	1	1	0.65	0.58	0.61	0.74	0.685	0.73	0.66	0.68	0.52	1.53846	1.72414	1.63934	1.35135	1.45985	1.36986	1.35135	1.47059	1.92308	0.673715	0.608699	0.639624	0.696736	0.605716	0.667589	0.810078	0.778893	0.524574	0.17	0.17	0.18	0.19
1006	1	21	2	1.794	81.1	25.2	19.433	21.088	22.503	2	1	2	1	2	2	1	1	1	0.55	0.57	0.525	0.63	0.61	0.61	0.53	0.61	0.54	1.81818	1.75439	1.90476	1.5873	1.63934	1.63934	1.88679	1.63934	1.85185	0.611329	0.701279	0.489594	0.719884	0.62303	0.617521	0.788178	0.733889	0.578636	0.155	0.15	0.175	0.17
1007	1	22	2	1.758	75.3	24.4	22.113	28.829	25.301	1	1	1	1	1	1	1	2	1	0.58	0.68	0.68	0.7	0.8	0.75	0.65	0.64	0.62	1.72414	1.47059	1.47059	1.42857	1.25	1.33333	1.53846	1.5625	1.6129	0.685066	0.676905	0.63984	0.708428	0.717772	0.632134	0.685478	0.446258	0.519183	0.14	0.2	0.19	0.22
1008	1	21	2	1.783	84.2	26.5	19.594	24.654	23.834	1	2	1	1	1	1	1	2	2	0.56	0.58	0.66	0.64	0.7	0.73	0.62	0.61	0.56	1.78571	1.72414	1.51515	1.5625	1.42857	1.36986	1.6129	1.63934	1.78571	0.697428	0.558944	0.813004	0.743053	0.691841	0.693128	0.841136	0.60238	0.573514	0.14	0.17	0.17	0.15
1009	1	22	1	1.616	56.5	21.6	18.226	25.206	23.001	1	2	1	1	2	1	2	2	2	0.54	0.525	0.61	0.57	0.605	0.76	0.485	0.615	0.645	1.85185	1.90476	1.63934	1.75439	1.65289	1.31579	2.06186	1.62602	1.55039	0.717823	0.555378	0.720807	0.748643	0.569103	0.673032	0.62415	0.559445	0.555468	0.15	0.16	0.15	0.17
1010	1	21	2	1.892	88.7	24.8	21.111	24.412	23.889	1	1	1	1	1	1	1	1	1	0.605	0.6	0.63	0.75	0.825	0.745	0.535	0.64	0.57	1.65289	1.66667	1.5873	1.33333	1.21212	1.34228	1.86916	1.5625	1.75439	0.752055	0.799214	0.67048	0.819065	0.693475	0.750806	0.544807	0.593024	0.486047	0.185	0.17	0.18	0.215
1011	1	21	2	1.833	79	23.5	24.761	27.375	27.631	1	1	1	1	1	1	1	1	2	0.63	0.685	0.685	0.755	0.965	0.83	0.64	0.725	0.6325	1.5873	1.45985	1.45985	1.3245	1.03627	1.20482	1.5625	1.37931	1.58103	0.723339	0.671247	0.529762	0.679523	0.646987	0.664469	0.740655	0.699375	0.577821	0.205	0.235	0.23	0.235
1012	1	23	1	1.573	56.7	22.9	17.537	23.634	23.755	1	1	2	1	2	2	1	2	2	0.465	0.59	0.5425	0.61	0.705	0.67	0.44	0.505	0.5275	2.15054	1.69492	1.84332	1.63934	1.41844	1.49254	2.27273	1.9802	1.89573	0.573688	0.653084	0.444395	0.749562	0.570913	0.559516	0.461022	0.462177	0.538289	0.125	0.165	0.15	0.14
1013	1	21	1	1.688	78.8	27.7	14.736	17.763	17.052	1	1	1	1	1	1	1	1	1	0.415	0.425	0.455	0.52	0.555	0.57	0.385	0.395	0.47	2.40964	2.35294	2.1978	1.92308	1.8018	1.75439	2.5974	2.53165	2.12766	0.869347	0.607144	0.71261	0.846334	0.793677	0.809456	0.524397	0.468346	0.48826	0.075	0.12	0.14	0.1
1014	1	21	1	1.648	62.7	23.1	18.41	24.417	23.912	1	1	2	1	1	1	1	1	1	0.515	0.585	0.6475	0.59	0.81	0.73	0.5	0.595	0.575	1.94175	1.7094	1.5444	1.69492	1.23457	1.36986	2	1.68067	1.73913	0.712663	0.682325	0.571384	0.752733	0.636648	0.664721	0.671751	0.563398	0.550997	0.14	0.185	0.2275	0.16
1015	1	20	1	1.634	58.5	21.9	18.704	22.429	20.43	1	2	1	1	1	1	2	2	1	0.52	0.5325	0.555	0.59	0.655	0.67	0.475	0.555	0.58	1.92308	1.87793	1.8018	1.69492	1.52672	1.49254	2.10526	1.8018	1.72414	0.677029	0.500323	0.733001	0.758257	0.704583	0.744037	0.571239	0.605674	0.777284	0.135	0.145	0.135	0.15
2001	2	41	1	1.64	43	16	18.247	22.31	20.939	1	1	2	2	1	1	1	1	1	0.53	0.53	0.52	0.6	0.64	0.63	0.205	0.52	0.56	1.89	1.88	3	1.57	1.57	1.59	2.98423	1.92	1.78571	0.714	0.64	0.535435	0.752	0.643	0.721	0.144	0.176	0.59532	0.145	0.155	0.165	0.155
2002	2	36	2	1.782	84.9	26.7	19.955	25.184	24.528	1	2	1	1	2	1	1	2	1	0.565	0.57	0.575	0.685	0.64	0.62	0.685			1.76991	3.52	1.77	1.45985	3.15	1.63	1.45985			0.729572	0.584	0.431	0.754643	0.558	0.515	0.887747			0.17	0.175	0.165	0.195
2003	2	37	2	1.811	87.2	26.6	15.418	20.475	21.595	1	1	2	1	1	1	1	1	1	0.595	0.57	0.5325	0.63	0.64	0.66	0.285	0.555	0.465	1.68067	1.75439	3.7037	1.5873	1.5625	1.51515	2.8657	1.8018	2.15054	0.904671	0.65754	0.478202	0.850777	0.111	0.702014	0.158259	0.492775	0.361455	0.125	0.165	0.17	0.125
2004	2	49	2	1.756	80.6	26.1	19.794	26.048	24.66	1	1	1	1	1	1	2	2	1	0.58	0.585	0.635	0.665	0.7	0.73	0.495	0.4525	0.615	1.72414	1.7094	1.5748	1.50376	1.42857	1.36986	2.0202	2.20994	1.62602	0.819855	0.66083	0.675639	0.701678	0.643855	0.638191	0.429152	0.211917	0.63646	0.16	0.15	0.19	0.18
2005	2	41	1	1.585	55	21.9	19.691	25.022	24.931	2	2		1	1		1	2		0.5425	0.545		0.6	0.71		0.32	0.555		1.24893	1.83486		1.66667	1.41		3.125	1.8018		0.571736	0.60703		0.745458	0.539967		0.111454	0.662239		0.15	0.135		0.165
2006	2	36	1	1.79	75.7	23.6	18.493	25.737	21.815		1	1		2	1		2	1		0.6225	0.59		0.6875	0.685		0.52			3.14961	1.69492		2.90909	1.45985		1.92308	1.9802		0.601211	0.752642		0.559394	0.726432		0.484681	0.584164		0.215	0.16
2007	2	45	2	1.723	71.1	24	17.86	22.138	22.597	1	2	2	1	1	2	1	1	1	0.54	0.51	0.5625	0.605	0.67	0.63	0.46	0.32	0.585	1.85185	1.96078	1.77778	1.65289	1.49254	1.5873	2.17391	3.125	1.7094	0.808103	0.60099	0.595096	0.737893	0.7869	0.605551	0.524988	0.348698	0.722855	0.14	0.155	0.16	0.14
2008	2	38	1	1.622	74.6	28.3	17.263	24.202	21.142	1	2	1	1	2	1	1	2	1	0.47	0.47	0.485	0.545	0.5525	0.565	0.41	0.645	0.45	2.12766	2.12766	2.06186	1.83486	1.80995	1.76991	2.43902	1.55039	2.22222	0.647783	0.427417	0.45752	0.762882	0.506765	0.613502	0.513169	0.190505	0.64668	0.11	0.135	0.145	0.135
2009	2	39	2	1.817	64	19.4	19.467	25.27	26.299	2	1	1	1	1	1	1	1	1	0.485	0.71	0.735	0.67	0.87	1.06	0.43	0.56	0.415	2.06186	1.40845	1.36054	1.49254	1.14943	0.943396	2.32558	1.78571	2.40964	0.624549	0.732865	0.723834	0.69947	0.692918	0.624109	0.281446	0.382178	0.113781	0.1875	0.165	0.175	0.16
2010	2	40	1	1.746	71.6	23.5	18.988	27.169	25.859	2	2	2	1	2	1	1	2	1	0.535	0.515	0.5125	0.595	0.6175	0.7	0.465	0.5425	0.53	1.86916	1.94175	1.95122	1.68067	1.61943	1.42857	2.15054	1.84332	1.88679	0.633047	0.54267	0.48509	0.714143	0.536886	0.578895	0.318383	0.15384	0.333891	0.1475	0.1675	0.15	0.14
2011	2	47	2	1.71	75.6	25.9	21.581	42.484	36.333	1	2	2	1	1	1	1	2	1	0.61	0.91	0.675	0.67	1.045	0.96	0.475	0.6725	0.675	1.63934	1.0989	1.48148	1.49254	0.956938	1.04167	2.10526	1.48699	1.48148	0.048926	0.562634	0.544907	0.760236	0.529843	0.690507	0.393007	0.456391	0.366445	0.175	0.33	0.2125	0.195
2012	2	48	1	1.552	52.5	21.8	21.664	28.281	27.279	2	2	2	2	2	2	1	1	1	0.5325	0.525	0.6	0.615	0.715	0.7275	0.51	0.61	0.52	1.87793	1.90476	1.66667	1.62602	1.3986	1.37457	1.96078	1.63934	1.92308	0.604957	0.549739	0.560781	0.62565	0.600765	0.572	0.529267	0.486732	0.422804	0.15	0.1525	0.1925	0.505
2013	2	38	1	1.668	102.6	36.9	22.878	30.433	28.502	1	2	2	1	2	2	1	2	2	0.64	0.61	0.575	0.71	0.6675	0.6925	0.76	0.72	0.635	1.5625	1.63934	1.73913	1.40845	1.49813	1.44404	1.31579	1.38889	1.5748	0.762327	0.478585	0.445794	0.718851	0.46366	0.5655	1.04894	0.139331	0.355621	0.19	0.2075	0.19	0.185
2014	2	37	2	1.741	85.6	28.2	18.399	24.907	23.445	1	2	1	1	1	2	1	2	1	0.58	0.605	0.605	0.595	0.695	0.65	0.23	0.6175	0.585	1.72414	1.65289	1.65289	1.68067	1.43885	1.53846	4.34783	1.61943	1.7094	0.856423	0.614419	0.655078	0.759869	0.646953	0.342133	0.154049	0.360608	0.622317	0.13	0.1775	0.155	0.15
2015	2	41	1	1.64	61.3	22.8	15.919	21.473	19.692	1	1	1	1	1	1	1	1	2	0.495	0.43	0.455	0.51	0.62	0.585	0.375	0.455	0.3825	2.0202	2.32558	2.1978	1.96078	1.6129	1.7094	2.66667	2.1978	2.61438	0.857862	0.644902	0.647409	0.599	0.059126	0.709592	0.411341	0.51656	0.175052	0.12	0.14	0.135	0.13
[truncated: 35 more columns]
